# Supplementary material for: Mechanism of the Photochemical Isomerization and Oxidation of 2-Butenedial: A Theoretical Study
Source: Molecules. 2023 Jun 26;28(13):4994. doi: 10.3390/molecules28134994 (PMC10343516; doi:10.3390/molecules28134994)
Supplement: Supplementary file 1 [file molecules-28-04994-s001.zip]

Archive with 1 entries (1 files):
- molecules-2445226-supplementary.pdf
